# Supplementary material for: Prevalence and Risk Factors of Musculoskeletal Disorders in Basketball Players: Systematic Review and Meta-Analysis
Source: Healthcare (Basel). 2023 Apr 21;11(8):1190. doi: 10.3390/healthcare11081190 (PMC10138073; doi:10.3390/healthcare11081190)
Supplement: Supplementary file 1 [file healthcare-11-01190-s001.zip]

Archive with 1 entries (1 files):
- healthcare-2298321-supplementary.pdf
